# Supplementary material for: Large-Scale Comparative Analysis of Codon Models Accounting for Protein and Nucleotide Selection
Source: Mol Biol Evol. 2019 Mar 7;36(6):1316–32. doi: 10.1093/molbev/msz048 (PMC6526913; doi:10.1093/molbev/msz048)
Supplement: Supplementary_Material_msz048 [file supplementary_material_msz048.zip]

Archive with 2 entries (2 files):
- abstract.tex
- supplementary.pdf
