# Supplementary material for: Large-Scale Comparative Analysis of Codon Models Accounting for Protein and Nucleotide Selection
Source: Mol Biol Evol. 2019 Mar 7;36(6):1316–32. doi: 10.1093/molbev/msz048 (PMC6526913; doi:10.1093/molbev/msz048)
Supplement: Supplementary_Material_msz048 [file supplementary_material_msz048.zip › abstract.tex]

There are numerous sources of variation in the rate of synonymous
substitutions inside genes, such as direct selection on the nucleotide
sequence, or mutation rate variation.
Yet scans for positive selection rely on codon models which
incorporate an assumption of effectively neutral synonymous
substitution rate, constant between sites of each gene. Here we
perform a large-scale comparison of approaches which incorporate codon
substitution rate variation and propose our own simple yet effective
modification of existing models. We find strong effects of
substitution rate variation on positive selection inference.
More than 70\% of the genes
detected by the classical branch-site model are presumably false
positives caused by the incorrect assumption of uniform synonymous
substitution rate. We propose a new model which is strongly
favored by the data while remaining computationally tractable.
With the new model we can capture signatures of nucleotide level
selection acting on translation initiation and on splicing sites
within the coding region. Finally, we show that rate variation is
highest in the highly recombining regions, and we propose that
recombination and mutation rate variation, such as high CpG mutation
rate, are the two main sources of nucleotide rate variation. While we
detect fewer genes under positive selection in Drosophila than without
rate variation, the genes which we detect contain a stronger signal of
adaptation of dynein, which could be associated with
\textit{Wolbachia} infection. We provide software to perform positive
selection analysis using the new model.
